# Supplementary material for: Exploring the Potential of a New Nickel(II):Phenanthroline Complex with L-isoleucine as an Antitumor Agent: Design, Crystal Structure, Spectroscopic Characterization, and Theoretical Insights
Source: Molecules. 2025 Jul 6;30(13):2873. doi: 10.3390/molecules30132873 (PMC12251309; doi:10.3390/molecules30132873)
Supplement: Supplementary file 1 [file molecules-30-02873-s001.zip]

Archive with 1 entries (1 files):
- molecules-3694273-supplementary.pdf
